# Supplementary material for: Endometrial immune dysregulation shapes CD8+ T cell mediated reproductive outcomes in recurrent implantation failure: an integrated mechanistic and predictive analysis
Source: Front Immunol. 2026 Mar 30;17:1788922. doi: 10.3389/fimmu.2026.1788922 (PMC13070820; doi:10.3389/fimmu.2026.1788922)
Supplement: Supplementary file 1 [file Supplementaryfile1.zip]

Archive with 33 entries (33 files):
- Table S31.docx
- Table S32.docx
- Table S33.docx
- Table S1.docx
- Table S2.docx
- Table S3.docx
- Table S4.docx
- Table S5.docx
- Table S6.docx
- Table S7.docx
- Table S8.docx
- Table S9.docx
- Table S10.docx
- Table S11.docx
- Table S12.docx
- Table S13.docx
- Table S14.docx
- Table S15.docx
- Table S16.docx
- Table S17.docx
- Table S18.docx
- Table S19.docx
- Table S20.docx
- Table S21.docx
- Table S22.docx
- Table S23.docx
- Table S24.docx
- Table S25.docx
- Table S26.docx
- Table S27.docx
- Table S28.docx
- Table S29.docx
- Table S30.docx
